# Supplementary material for: Rapid Accumulation of Proline Enhances Salinity Tolerance in Australian Wild Rice Oryza australiensis Domin
Source: Plants (Basel). 2021 Sep 28;10(10):2044. doi: 10.3390/plants10102044 (PMC8540606; doi:10.3390/plants10102044)
Supplement: Supplementary file 1 [file plants-10-02044-s001.zip]

Archive with 1 entries (1 files):
- plants-1370168-supplementary.pdf
